# Supplementary material for: Association between vitamin B6 levels and rheumatoid arthritis: a two-sample Mendelian randomization study
Source: Front Nutr. 2024 Oct 11;11:1442214. doi: 10.3389/fnut.2024.1442214 (PMC11502391; doi:10.3389/fnut.2024.1442214)
Supplement: SUPPLEMENTARY FILE S1 — Results of Mendelian randomization of 15 exposure and outcome factors. [file Data_Sheet_1.CSV]

id.exposure	id.outcome	outcome	exposure	method	nsnp	b	se	pval	lo_ci	up_ci	or	or_lci95	or_uci95
ieu-a-1073	oWwApn	Rheumatoid arthritis	Copper	MR Egger	6	-0.000566973561697751	0.0340944988220984	0.987528613435516	-0.0673921912530105	0.066258244129615	0.99943318713744	0.934828497872601	1.0685026160679
ieu-a-1073	oWwApn	Rheumatoid arthritis	Copper	Weighted median	6	-0.00719562603460138	0.0269059336028902	0.789133176184685	-0.0599312558962663	0.0455400038270635	0.99283020049926	0.941829276568362	1.04659287149676
ieu-a-1073	oWwApn	Rheumatoid arthritis	Copper	Inverse variance weighted	6	-0.015440678622897	0.0246807047944727	0.531565916239507	-0.0638148600200635	0.0329335027742694	0.984677917469281	0.938178677834426	1.03348181328286
ieu-a-1073	oWwApn	Rheumatoid arthritis	Copper	Simple mode	6	-0.0474665825798234	0.0515927730973975	0.399771957366041	-0.148588417850723	0.0536552526910757	0.953642340866958	0.861923794351878	1.05512078939421
ieu-a-1073	oWwApn	Rheumatoid arthritis	Copper	Weighted mode	6	-0.00663063724257801	0.0282213789117639	0.823565770530853	-0.0619445399096352	0.0486832654244792	0.993391296926595	0.939935014226405	1.04988776231694
ieu-a-1077	oWwApn	Rheumatoid arthritis	Selenium	MR Egger	6	-0.0194657214456324	0.0831601409755378	0.826419186964043	-0.182459597757686	0.143528154866422	0.980722512362448	0.833218307136236	1.15433931061869
ieu-a-1077	oWwApn	Rheumatoid arthritis	Selenium	Weighted median	6	-0.0360318406400479	0.0499250989235316	0.470467896554082	-0.13388503453017	0.061821353250074	0.964609579207746	0.874690618040996	1.06377228829009
ieu-a-1077	oWwApn	Rheumatoid arthritis	Selenium	Inverse variance weighted	6	-0.0319148999678708	0.0393152432760322	0.416924131160389	-0.108972776788894	0.0451429768531523	0.968589005527519	0.896754829711984	1.0461774283726
ieu-a-1077	oWwApn	Rheumatoid arthritis	Selenium	Simple mode	6	-0.0450243177479433	0.0684313576698014	0.539652252589029	-0.179149778780754	0.0891011432848674	0.955974234409966	0.835980677852842	1.09319121968581
ieu-a-1077	oWwApn	Rheumatoid arthritis	Selenium	Weighted mode	6	-0.024603457002678	0.0636484426228083	0.714990944273062	-0.149354404543382	0.100147490538026	0.975696741036264	0.861263824991461	1.1053339323502
ieu-a-1079	oWwApn	Rheumatoid arthritis	Zinc	MR Egger	8	0.0974256062771492	0.161350430450319	0.568078565776507	-0.218821237405475	0.413672449959774	1.10232943212261	0.803465334864467	1.51236167161925
ieu-a-1079	oWwApn	Rheumatoid arthritis	Zinc	Weighted median	8	0.0532917367025075	0.0542765281428864	0.326170777913112	-0.0530902584575499	0.159673731862565	1.05473730582283	0.948294417028115	1.17312805423952
ieu-a-1079	oWwApn	Rheumatoid arthritis	Zinc	Inverse variance weighted	8	0.0240256836821351	0.04368270569658	0.582316303151003	-0.0615924194831616	0.109643786847432	1.0243166257754	0.940266042822017	1.11588050834088
ieu-a-1079	oWwApn	Rheumatoid arthritis	Zinc	Simple mode	8	0.0711900972145526	0.0950413522332213	0.478240799652469	-0.115090953162561	0.257471147591666	1.0737853300682	0.891285075023835	1.2936544853944
ieu-a-1079	oWwApn	Rheumatoid arthritis	Zinc	Weighted mode	8	0.0817606435099276	0.0697416813790182	0.27941059966957	-0.054933051992948	0.218454339012803	1.08519603002801	0.946548515368981	1.24415220611221
ukb-b-11349	oWwApn	Rheumatoid arthritis	Folate	MR Egger	12	-0.12165489775702	0.451476816913897	0.793054186712724	-1.00654945890826	0.763239663394218	0.885453887904651	0.365477902861113	2.14521474887472
ukb-b-11349	oWwApn	Rheumatoid arthritis	Folate	Weighted median	12	-0.087058567113009	0.26185445948865	0.739534922582547	-0.600293307710764	0.426176173484746	0.916623410074219	0.548650689014067	1.53139054177794
ukb-b-11349	oWwApn	Rheumatoid arthritis	Folate	Inverse variance weighted	12	-0.109020060338388	0.196645249656961	0.579305355989142	-0.494444749666032	0.276404628989256	0.896712428963046	0.609909465729806	1.31838121137314
ukb-b-11349	oWwApn	Rheumatoid arthritis	Folate	Simple mode	12	-0.0590764670352968	0.431917265817654	0.893678114382667	-0.905634308037898	0.787481373967304	0.942634685921339	0.404285362299471	2.19785387739027
ukb-b-11349	oWwApn	Rheumatoid arthritis	Folate	Weighted mode	12	-0.077440975845112	0.361938227016837	0.834491176013019	-0.786839900798112	0.631957949107888	0.925481648556719	0.455281258345194	1.88129044654382
ukb-b-16202	oWwApn	Rheumatoid arthritis	Carotene	MR Egger	15	-0.805368169942617	0.436790836502616	0.0881147316615151	-1.66147820948774	0.0507418696025101	0.446923352520557	0.189858122491478	1.05205129181228
ukb-b-16202	oWwApn	Rheumatoid arthritis	Carotene	Weighted median	15	0.0339544216881249	0.254141599147148	0.8937154488158	-0.464163112640286	0.532071956016535	1.03453745318285	0.628661003547517	1.7024560709167
ukb-b-16202	oWwApn	Rheumatoid arthritis	Carotene	Inverse variance weighted	15	-0.156174950878037	0.215137735222705	0.46788164223429	-0.577844911914538	0.265495010158465	0.855409522632084	0.561106297996064	1.30407634707173
ukb-b-16202	oWwApn	Rheumatoid arthritis	Carotene	Simple mode	15	0.314132218797843	0.470469521091019	0.515182148638404	-0.607988042540554	1.23625248013624	1.36907074146858	0.544445168381316	3.44268771953283
ukb-b-16202	oWwApn	Rheumatoid arthritis	Carotene	Weighted mode	15	0.345427850048934	0.471161199727209	0.475569870563887	-0.578048101416396	1.26890380151426	1.41259416887869	0.56099229866901	3.55695129983843
ukb-b-17881	oWwApn	Rheumatoid arthritis	Potassium	MR Egger	14	-0.287402740478678	0.688512913085878	0.683738612039135	-1.636888050127	1.06208256916964	0.750209528242433	0.194584638707814	2.89238832008136
ukb-b-17881	oWwApn	Rheumatoid arthritis	Potassium	Weighted median	14	0.464308202590556	0.276018790353752	0.0925375132845198	-0.0766886265027972	1.00530503168391	1.59091321846358	0.926178196057006	2.73274071820881
ukb-b-17881	oWwApn	Rheumatoid arthritis	Potassium	Inverse variance weighted	14	0.325109828332387	0.24186506558575	0.178890662634935	-0.148945700215682	0.799165356880457	1.38418266010615	0.861615899186249	2.22368417104194
ukb-b-17881	oWwApn	Rheumatoid arthritis	Potassium	Simple mode	14	0.345174194384867	0.455818501257053	0.462398277417944	-0.548230068078957	1.23857845684869	1.41223590180689	0.577971876493623	3.45070465098021
ukb-b-17881	oWwApn	Rheumatoid arthritis	Potassium	Weighted mode	14	0.387638281273655	0.487551985456731	0.440847505253874	-0.567963610221537	1.34324017276885	1.4734966965317	0.566678242302724	3.83143793533891
ukb-b-18593	oWwApn	Rheumatoid arthritis	Vitamin D	MR Egger	13	0.0650803472717221	0.834476247656269	0.939237016254717	-1.57049309813456	1.70065379267801	1.06724477114501	0.207942620954191	5.47752738861207
ukb-b-18593	oWwApn	Rheumatoid arthritis	Vitamin D	Weighted median	13	-0.0528361045467982	0.257574151696188	0.837470804435435	-0.557681441871327	0.45200923277773	0.948535460392506	0.572534981781895	1.57146645751118
ukb-b-18593	oWwApn	Rheumatoid arthritis	Vitamin D	Inverse variance weighted	13	0.0109286117737894	0.219736294144424	0.960333466406593	-0.419754524749282	0.441611748296861	1.01098854718942	0.6572081283457	1.55521180956929
ukb-b-18593	oWwApn	Rheumatoid arthritis	Vitamin D	Simple mode	13	-0.150886737026002	0.434512373306683	0.734413767494437	-1.0025309887071	0.700757514655096	0.859945093082228	0.366949519766965	2.01527873257834
ukb-b-18593	oWwApn	Rheumatoid arthritis	Vitamin D	Weighted mode	13	-0.113203439574749	0.386247423729759	0.774463523601819	-0.870248390085077	0.643841510935579	0.89296897640699	0.418847498759768	1.90378024265747
ukb-b-19390	oWwApn	Rheumatoid arthritis	Vitamin C	MR Egger	10	-0.107803717170369	0.981916651131594	0.915280774259806	-2.03236035338829	1.81675291904756	0.897803802607575	0.13102588847117	6.15185042728389
ukb-b-19390	oWwApn	Rheumatoid arthritis	Vitamin C	Weighted median	10	0.248372921105365	0.296749393699482	0.402604542119634	-0.33325589054562	0.83000173275635	1.28193790476591	0.716586802904677	2.29332271403024
ukb-b-19390	oWwApn	Rheumatoid arthritis	Vitamin C	Inverse variance weighted	10	-0.312211549172056	0.357938241292133	0.383072132628006	-1.01377050210464	0.389347403760525	0.731826694520104	0.362848276885086	1.47601723621203
ukb-b-19390	oWwApn	Rheumatoid arthritis	Vitamin C	Simple mode	10	0.125294279667191	0.481229642923418	0.800442905729088	-0.817915820462707	1.06850437979709	1.13348196468691	0.441350550387268	2.91102245854945
ukb-b-19390	oWwApn	Rheumatoid arthritis	Vitamin C	Weighted mode	10	0.304408205478461	0.308893837502367	0.35013944826737	-0.301023716026179	0.909840126983101	1.35582239727392	0.740060221251002	2.48392538899364
ukb-b-19524	oWwApn	Rheumatoid arthritis	Vitamin B12	MR Egger	8	0.475488396555765	0.509484954979992	0.38669621476594	-0.523102115205019	1.47407890831655	1.60879973789346	0.592679134353907	4.36701150187706
ukb-b-19524	oWwApn	Rheumatoid arthritis	Vitamin B12	Weighted median	8	0.106323542327868	0.281603273252252	0.70575376276671	-0.445618873246545	0.658265957902281	1.11218165614346	0.640427809725995	1.93144023022867
ukb-b-19524	oWwApn	Rheumatoid arthritis	Vitamin B12	Inverse variance weighted	8	0.0986338395211993	0.20935302222083	0.637543297661931	-0.311698084031628	0.508965763074026	1.10366210811799	0.732202558504844	1.66356977962866
ukb-b-19524	oWwApn	Rheumatoid arthritis	Vitamin B12	Simple mode	8	0.115531897110668	0.440390139582442	0.800612246724951	-0.747632776470918	0.978696570692254	1.12247031753721	0.473486074515365	2.66098557395103
ukb-b-19524	oWwApn	Rheumatoid arthritis	Vitamin B12	Weighted mode	8	0.0774184794208683	0.370047432926947	0.84024063424175	-0.647874489115947	0.802711447957683	1.08049414635963	0.523156570825738	2.23158355532978
ukb-b-20447	oWwApn	Rheumatoid arthritis	Iron	MR Egger	11	0.822665246326073	0.985947798494319	0.425653282211168	-1.10979243872279	2.75512293137494	2.27655935034287	0.329627371853534	15.7229736307712
ukb-b-20447	oWwApn	Rheumatoid arthritis	Iron	Weighted median	11	0.642730122475182	0.312140632444863	0.0394842467840626	0.0309344828832493	1.25452576206711	1.90166557858894	1.03141792614411	3.50617521871995
ukb-b-20447	oWwApn	Rheumatoid arthritis	Iron	Inverse variance weighted	11	0.523312343543589	0.322790307653234	0.104971633259287	-0.10935665945675	1.15598134654393	1.68760834060482	0.89641064714263	3.17713976329621
ukb-b-20447	oWwApn	Rheumatoid arthritis	Iron	Simple mode	11	0.826678341891612	0.544749235618855	0.160089277411547	-0.241030159921343	1.89438684370457	2.28571375704496	0.785817925824111	6.64847060299053
ukb-b-20447	oWwApn	Rheumatoid arthritis	Iron	Weighted mode	11	0.786111569923797	0.532817579199566	0.170885980340768	-0.258210885307351	1.83043402515495	2.19484530930678	0.772432320302404	6.2365929093956
ukb-b-6888	oWwApn	Rheumatoid arthritis	Vitamin E	MR Egger	12	-0.277195881352893	0.362783021121801	0.462466325923485	-0.988250602751624	0.433858840045837	0.757906022912186	0.372227295179517	1.54320101455627
ukb-b-6888	oWwApn	Rheumatoid arthritis	Vitamin E	Weighted median	12	-0.164971934440568	0.22511249441683	0.463654682824003	-0.606192423497555	0.276248554616418	0.847917501032995	0.545423662732167	1.31817546190894
ukb-b-6888	oWwApn	Rheumatoid arthritis	Vitamin E	Inverse variance weighted	12	-0.0444786951316582	0.17405499606783	0.798303029866248	-0.385626487424604	0.296669097161288	0.956495977897425	0.680024475943902	1.34537003901816
ukb-b-6888	oWwApn	Rheumatoid arthritis	Vitamin E	Simple mode	12	0.0066103549352472	0.375071061554034	0.986254204090639	-0.72852892571066	0.741749635581154	1.00663225155298	0.482618435710992	2.09960584778288
ukb-b-6888	oWwApn	Rheumatoid arthritis	Vitamin E	Weighted mode	12	-0.128156840422888	0.268974786548709	0.64306764014092	-0.655347422058358	0.399033741212582	0.879715393389734	0.519261628301707	1.49038390511921
ukb-b-7372	oWwApn	Rheumatoid arthritis	Magnesium	MR Egger	17	-0.318810966643121	0.415852141531305	0.455189864494968	-1.13388116404448	0.496259230758237	0.727012966019219	0.321781941212814	1.64256530608255
ukb-b-7372	oWwApn	Rheumatoid arthritis	Magnesium	Weighted median	17	-0.136133039909217	0.247441539680606	0.582207966609802	-0.621118457683204	0.34885237786477	0.87272651730828	0.537343105850051	1.41743992938765
ukb-b-7372	oWwApn	Rheumatoid arthritis	Magnesium	Inverse variance weighted	17	-0.0285340201409144	0.21035330624081	0.892099501774272	-0.440826500372901	0.383758460091072	0.971869230455554	0.643504344651927	1.46779086878919
ukb-b-7372	oWwApn	Rheumatoid arthritis	Magnesium	Simple mode	17	-0.461801742540365	0.419063945125355	0.286769846628554	-1.28316707498606	0.35956358990533	0.630147258953196	0.277158128410497	1.43270403160648
ukb-b-7372	oWwApn	Rheumatoid arthritis	Magnesium	Weighted mode	17	-0.321717901625819	0.373269293966326	0.401480224197203	-1.05332571779982	0.40988991454818	0.724902655349435	0.348775887992097	1.50665191552625
ukb-b-7864	oWwApn	Rheumatoid arthritis	Vitamin B6	MR Egger	17	0.416841012207248	0.372385825779134	0.280583318333319	-0.313035206319854	1.14671723073435	1.5171612836356	0.731224168403748	3.14784228971476
ukb-b-7864	oWwApn	Rheumatoid arthritis	Vitamin B6	Weighted median	17	0.464711329967743	0.225142956407818	0.039010866021781	0.0234311354084206	0.905991524527066	1.59155468842504	1.02370780109957	2.47438411969408
ukb-b-7864	oWwApn	Rheumatoid arthritis	Vitamin B6	Inverse variance weighted	17	0.355394812892884	0.161768028499405	0.0280246608041582	0.0383294770340509	0.672460148751718	1.42674383996054	1.03907352735027	1.95905095383991
ukb-b-7864	oWwApn	Rheumatoid arthritis	Vitamin B6	Simple mode	17	0.604148029962831	0.351785290988082	0.105200270639724	-0.0853511403738104	1.29364720029947	1.8296927012945	0.918189814274017	3.64606024715854
ukb-b-7864	oWwApn	Rheumatoid arthritis	Vitamin B6	Weighted mode	17	0.540435348433472	0.29397684355499	0.0846468099875348	-0.0357592649343073	1.11662996180125	1.71675408572364	0.964872544181867	3.05454291203593
ukb-b-8951	oWwApn	Rheumatoid arthritis	Calcium	MR Egger	19	-1.64950058849409	0.604325853799649	0.0142679767706481	-2.83397926194141	-0.465021915046783	0.192145844508576	0.0587784926679436	0.628121339730261
ukb-b-8951	oWwApn	Rheumatoid arthritis	Calcium	Weighted median	19	-0.319957997453427	0.227136631641039	0.158936105813817	-0.765145795469863	0.125229800563009	0.726179537822989	0.465266092340607	1.13340888114143
ukb-b-8951	oWwApn	Rheumatoid arthritis	Calcium	Inverse variance weighted	19	-0.381044322478621	0.166907834553003	0.0224325790589442	-0.708183678202506	-0.053904966754736	0.683147610153528	0.492537992997862	0.947522148327962
ukb-b-8951	oWwApn	Rheumatoid arthritis	Calcium	Simple mode	19	-0.275707249485738	0.408205376244494	0.507997986151365	-1.07578978692495	0.52437528795347	0.759035106156344	0.341028309212848	1.68940312816725
ukb-b-8951	oWwApn	Rheumatoid arthritis	Calcium	Weighted mode	19	-0.255855599858854	0.365191833952346	0.492506671039055	-0.971631594405452	0.459920394687744	0.77425376307317	0.378465032643452	1.58394788930928
ukb-b-9596	oWwApn	Rheumatoid arthritis	Vitamin A	MR Egger	11	5.86742256309007	15.6446513817851	0.716313752797867	-24.7960941452086	36.5309392713888	353.337101530491	1.70291566279354e-11	7331373481712200
ukb-b-9596	oWwApn	Rheumatoid arthritis	Vitamin A	Weighted median	11	-3.99520907451406	5.44453557516454	0.463069647564111	-14.6664988018366	6.67608065280843	0.0184035982850903	4.26992750404827e-07	793.204169199281
ukb-b-9596	oWwApn	Rheumatoid arthritis	Vitamin A	Inverse variance weighted	11	-3.73202090138915	4.11769592910247	0.364757413952705	-11.80270492243	4.33866311965169	0.0239443976423296	7.4842860972527e-06	76.6050590535892
ukb-b-9596	oWwApn	Rheumatoid arthritis	Vitamin A	Simple mode	11	-3.15350602081367	8.97221544099092	0.732525307890932	-20.7390482851559	14.4320362435285	0.0427021494838767	9.84341442006331e-10	1852480.74776438
ukb-b-9596	oWwApn	Rheumatoid arthritis	Vitamin A	Weighted mode	11	-4.19610171434427	9.68290308296298	0.673957977901775	-23.1745917569517	14.7823883282632	0.0150541479518233	8.61792439280049e-11	2629721.03520323
