# Supplementary material for: Association between vitamin B6 levels and rheumatoid arthritis: a two-sample Mendelian randomization study
Source: Front Nutr. 2024 Oct 11;11:1442214. doi: 10.3389/fnut.2024.1442214 (PMC11502391; doi:10.3389/fnut.2024.1442214)
Supplement: SUPPLEMENTARY FILE S2 — Screening for disease-associated micronutrients Mendelian randomization of polytropic results. [file Data_Sheet_2.CSV]

id.exposure	id.outcome	outcome	exposure	egger_intercept	se	pval
ieu-a-1073	oWwApn	Rheumatoid arthritis	Copper	-0.00764289331800295	0.012086986840738	0.561515710988083
ieu-a-1077	oWwApn	Rheumatoid arthritis	Selenium	-0.00298191078050283	0.0175524557239746	0.873346093082776
ieu-a-1079	oWwApn	Rheumatoid arthritis	Zinc	-0.0150066768895237	0.0315996642913164	0.651651009873777
ukb-b-11349	oWwApn	Rheumatoid arthritis	Folate	0.000591532364894729	0.0188029074634581	0.975522035886106
ukb-b-16202	oWwApn	Rheumatoid arthritis	Carotene	0.0305816105480898	0.0182328981235145	0.117353913187097
ukb-b-17881	oWwApn	Rheumatoid arthritis	Potassium	0.0234172373527809	0.0246322973751948	0.360526212794479
ukb-b-18593	oWwApn	Rheumatoid arthritis	Vitamin D	-0.00233071505692338	0.0345317184224463	0.947398923560861
ukb-b-19390	oWwApn	Rheumatoid arthritis	Vitamin C	-0.00861329348122604	0.0381791768299887	0.827167720994242
ukb-b-19524	oWwApn	Rheumatoid arthritis	Vitamin B12	-0.018240439225108	0.0223668541196838	0.445936970539219
ukb-b-20447	oWwApn	Rheumatoid arthritis	Iron	-0.0107250250519638	0.0331795237638562	0.753895822429532
ukb-b-6888	oWwApn	Rheumatoid arthritis	Vitamin E	0.0121918086350571	0.0165667518430646	0.478685690251052
ukb-b-7372	oWwApn	Rheumatoid arthritis	Magnesium	0.0140551160789347	0.0173043940424195	0.429363186933846
ukb-b-7864	oWwApn	Rheumatoid arthritis	Vitamin B6	-0.00275796261508581	0.015054767960214	0.857098026168485
ukb-b-8951	oWwApn	Rheumatoid arthritis	Calcium	0.0440589843550667	0.0202636648433897	0.0440956089537045
ukb-b-9596	oWwApn	Rheumatoid arthritis	Vitamin A	-0.0189653794083383	0.0297488201855946	0.539665866908897
