# Supplementary material for: Association between vitamin B6 levels and rheumatoid arthritis: a two-sample Mendelian randomization study
Source: Front Nutr. 2024 Oct 11;11:1442214. doi: 10.3389/fnut.2024.1442214 (PMC11502391; doi:10.3389/fnut.2024.1442214)
Supplement: SUPPLEMENTARY FILE S3 — MR analysis of the micronutrient vitamin B6 associated with RA. [file Data_Sheet_3.CSV]

id.exposure	id.outcome	outcome	exposure	method	nsnp	b	se	pval	lo_ci	up_ci	or	or_lci95	or_uci95
7nIhjx	uNMgm0	Rheumatoid arthritis	Vitamin B6	MR Egger	17	0.416841012207248	0.372385825779134	0.280583318333319	-0.313035206319854	1.14671723073435	1.5171612836356	0.731224168403748	3.14784228971476
7nIhjx	uNMgm0	Rheumatoid arthritis	Vitamin B6	Weighted median	17	0.464711329967743	0.226702352267577	0.0403766968518879	0.0203747195232922	0.909047940412195	1.59155468842504	1.02058370102114	2.48195843585714
7nIhjx	uNMgm0	Rheumatoid arthritis	Vitamin B6	Inverse variance weighted	17	0.355394812892884	0.161768028499405	0.0280246608041582	0.0383294770340509	0.672460148751718	1.42674383996054	1.03907352735027	1.95905095383991
7nIhjx	uNMgm0	Rheumatoid arthritis	Vitamin B6	Simple mode	17	0.604148029962831	0.370789040088135	0.122763949890607	-0.122598488609913	1.33089454853557	1.8296927012945	0.88461877577941	3.78442722767303
7nIhjx	uNMgm0	Rheumatoid arthritis	Vitamin B6	Weighted mode	17	0.540435348433472	0.327731895451947	0.118636585513431	-0.101919166652344	1.18278986351929	1.71675408572364	0.903102549520861	3.26346613949041
