# Supplementary material for: Association between vitamin B6 levels and rheumatoid arthritis: a two-sample Mendelian randomization study
Source: Front Nutr. 2024 Oct 11;11:1442214. doi: 10.3389/fnut.2024.1442214 (PMC11502391; doi:10.3389/fnut.2024.1442214)
Supplement: SUPPLEMENTARY FILE S4 — Results of pleiotropy analysis. [file Data_Sheet_4.CSV]

id.exposure	id.outcome	outcome	exposure	egger_intercept	se	pval
7nIhjx	uNMgm0	Rheumatoid arthritis	Vitamin B6	-0.00275796261508581	0.015054767960214	0.857098026168485
