# Supplementary material for: Association between vitamin B6 levels and rheumatoid arthritis: a two-sample Mendelian randomization study
Source: Front Nutr. 2024 Oct 11;11:1442214. doi: 10.3389/fnut.2024.1442214 (PMC11502391; doi:10.3389/fnut.2024.1442214)
Supplement: SUPPLEMENTARY FILE S5 — Results of heterogeneity analysis. [file Data_Sheet_5.CSV]

id.exposure	id.outcome	outcome	exposure	method	Q	Q_df	Q_pval
7nIhjx	uNMgm0	Rheumatoid arthritis	Vitamin B6	MR Egger	13.4829611830981	15	0.56504719817206
7nIhjx	uNMgm0	Rheumatoid arthritis	Vitamin B6	Inverse variance weighted	13.5165216981729	16	0.634682705300441
