# Supplementary material for: Association between vitamin B6 levels and rheumatoid arthritis: a two-sample Mendelian randomization study
Source: Front Nutr. 2024 Oct 11;11:1442214. doi: 10.3389/fnut.2024.1442214 (PMC11502391; doi:10.3389/fnut.2024.1442214)
Supplement: SUPPLEMENTARY FILE S6 — Results for all outliers detected. [file Data_Sheet_6.CSV]

	RSSobs	Pvalue
1	14.7776951451383	0.691
