# Supplementary material for: Association between vitamin B6 levels and rheumatoid arthritis: a two-sample Mendelian randomization study
Source: Front Nutr. 2024 Oct 11;11:1442214. doi: 10.3389/fnut.2024.1442214 (PMC11502391; doi:10.3389/fnut.2024.1442214)
Supplement: SUPPLEMENTARY FILE S8 — Results of multivariate Mendelian randomization for vitamin B, zinc, and copper. [file Data_Sheet_8.CSV]

id.exposure	exposure	id.outcome	outcome	nsnp	b	se	pval	lo_ci	up_ci	or	or_lci95	or_uci95
ieu-a-1073	Copper || id:ieu-a-1073	Bqs17h	outcome	2	-0.0335777062944067	0.025442401970299	0.186917236224176	-0.0834448141561928	0.0162894015673794	0.966979767897356	0.919941853037845	1.01642279719646
ieu-a-1079	Zinc || id:ieu-a-1079	Bqs17h	outcome	2	0.0314972364243397	0.0379164154915251	0.40614208204295	-0.0428189379390494	0.105813410787729	1.0319985235857	0.958084847180302	1.11161444189154
ukb-b-7864	Vitamin B6 || id:ukb-b-7864	Bqs17h	outcome	0	0.568801754372847	0.259698249239456	0.0285067628605106	0.0597931858635139	1.07781032288218	1.7661495020972	1.06161696644381	2.93823870789019
