# Supplementary material for: Association between vitamin B6 levels and rheumatoid arthritis: a two-sample Mendelian randomization study
Source: Front Nutr. 2024 Oct 11;11:1442214. doi: 10.3389/fnut.2024.1442214 (PMC11502391; doi:10.3389/fnut.2024.1442214)
Supplement: SUPPLEMENTARY FILE S9 — Results of heterogeneity and multifunctionality tests. [file Data_Sheet_9.CSV]

Q	heterPvalue	Intercept	pleiotropyPvalue
10.9751795318118	0.754351860114866	-0.00179400775150044	0.822501430954748
